# Supplementary material for: Leukemia Incidence by Occupation and Industry: A Cohort Study of 2.3 Million Workers from Ontario, Canada
Source: Int J Environ Res Public Health. 2024 Jul 27;21(8):981. doi: 10.3390/ijerph21080981 (PMC11353350; doi:10.3390/ijerph21080981)
Supplement: Supplementary file 1 [file ijerph-21-00981-s001.zip]

Archive with 1 entries (1 files):
- ijerph-3092442-supplementary.pdf
